# Supplementary material for: Phenotypic, Anatomical, and Diel Variation in Sugar Concentration Linked to Cell Wall Invertases in Common Bean Pod Racemes under Water Restriction
Source: Plants (Basel). 2022 Jun 21;11(13):1622. doi: 10.3390/plants11131622 (PMC9268661; doi:10.3390/plants11131622)
Supplement: Supplementary file 1 [file plants-11-01622-s001.zip]

Archive with 1 entries (1 files):
- plants-1743004-supplementary.pdf
